# Supplementary material for: Comprehensive Cohort Analysis of Mutational Spectrum in Early Onset Breast Cancer Patients
Source: Cancers (Basel). 2020 Jul 28;12(8):2089. doi: 10.3390/cancers12082089 (PMC7464007; doi:10.3390/cancers12082089)
Supplement: Supplementary file 1 [file cancers-12-02089-s001.zip]

Archive with 2 entries (2 files):
- Supplementary figures.docx
- Supplementary Tables.xlsx
