# Supplementary material for: Comprehensive Cohort Analysis of Mutational Spectrum in Early Onset Breast Cancer Patients
Source: Cancers (Basel). 2020 Jul 28;12(8):2089. doi: 10.3390/cancers12082089 (PMC7464007; doi:10.3390/cancers12082089)
Supplement: Supplementary file 1 [file cancers-12-02089-s001.zip › Supplementary Tables.xlsx]

## Sheet: Supp. Table 1
Supplementary Table 1. Library statistics.
	Patient(s)	Seq. method	Raw reads	Quality reads	Fold of coverage
	BC0145-W	WGS	439677432	409140053	37.3
	BC0145-T	WGS	425980530	391194137	35.6
	BC0190-W	WGS	345392670	344468159	31.3
	BC0190-T	WGS	338702104	337679703	30.6
	CGBC0025B	WGS	504938970	474333303	44.2
	CGBC0025T	WGS	494472437	484896116	43.2
	CGBC0031B	WGS	503488954	476370008	43.2
	CGBC0031T	WGS	504991521	479979161	43.5
	86 EOBC-W	WES	7341774915	6861258539	Avg. 64.9/patient
	86 EOBC-T	WES	7463168701	6974648866	Avg. 65.8/patient
	WGS, whole-genome sequencing; WES, whole-exome sequencing; W, WBC; T, tumor. For WES libraries, fold of coverage is calculated based on total exonic region roughly around 90Mb.

## Sheet: Supp. Table 2
Supplementary Table 2. Characterization of somatic mutations.
	Type of mutation	Total number of mutations	Median	Avg. number of mutations	Standard deviation
	Frameshift insertions	203	1	2.25	2
	Frameshift deletions	328	2	3.6	3.9
	In-frame insertions	112	0	1.24	1.9
	In-frame deletions	132	1	1.47	1.7
	Missense mutations	15753	47	175	232.5
	Nonsense mutations	629	4	6.98	6.2
	Nonstop mutations	18	0	0.2	-
	Total number of mutations	17,175 (in 7,475 genes)	53.5	190.83	243.5

## Sheet: Supp. Table 3
Supplementary Table 3. Clinical information and somatic mutations of all Taiwanese EOBC patients (As of May, 2017).
	Index	Patient ID	Subtype	Live (+)/ dead (-)/ unknown (?)	Age	Stage	Age at menarche	ER (%)	PR (%)	Her2/neu (IHC)	FISH	Ki-67	Ki-67	CK5/6	EGFR	Family histroy	No. of mutated genes	TP53 (T)/ BRCA1 (B1)/ BRCA2 (B2)	PIK3CA (P)/ GATA3 (G)
	1	BC0145	Her2+ (WGS)	-	39	IIIC		<10	80	2+		ND					86	T(1)	P(1)
	2	BC0190	LB/ Her2+ (WGS)	+	25	IIB		80	60	2+	ND	ND					84	T(1), B1(1)	P(1)
	3	BC0031	LB/ Her2- (WGS)	+	39	IA		85	2	1+	ND	40					62	No data	No data
	4	BC0025	LB/ Her2+ (WGS)	+	35	IA		50	50	3+	ND	35					37	T(1)	P(1)
	1	6320	Her2+ (WES)	+	38	IIB	13	0	<10	3+		14	B				24		P(1)
	2	6367		?	37	0	12	<10	<10	3+		23	B				50		P(1)
	3	6614		+	37	IIIA	12	0	0	2+	positive	8	A				70	T(1)	P(1)
	4	7140		+	39	IV	13	0	0	3+		16	B				58		P(1)
	5	7233		+	40	IIA	13	0	0	3+							22		P(1)
	6	7235		+	33	IIA	12	0	0	3+		5	A				135	T(2)	P(1)
	7	7739		?	39	I	12	0	0	3+		31	B				40	T(1)
	8	7970		+	29	IIIC	14	0	0	3+		18	B				1804	T(1), B1(4)	P(2)
	1	6383	LA (WES)	+	38	IIB		80-90	5-10	1+		9	A				30
	2	6532		?	37	IIIA		> 90	10	0		7	A				402	T(1)	P(1)
	3	6647		+	32	IIIC	13	90	<10	2+	negative	1	A				1926	B1(4)	G(1)
	4	6686		-	39	IIB		>90	>90	0		6	A				29		P(1)
	5	6751		+	38	IIIC	14	>90	<5	1+		1	A			Y	69
	6	6765		-	37	IIIA	16	95-100	30-40	0		1	A				53		P(2)
	7	6804		+	34	IIB	13	>90	0-10	0		9	A				57		G(1)
	8	6850		?	35	0	16	>90	>90	0		4	A				28
	9	6915		+	28	IIIA	14	60-70	0	1+		9	A				23
	10	7037		+	41	IIB	14	90	90	0		4	A				55	T(1)
	11	7129		?	36	IIB	12	>90	<5	1+		0	A				18
	12	7240		?	39	0		80-90	>90	0		4	A				1574	B1(4)	P(1)
	13	7358		?	35	IIIA	13	>90	30-40	1+	negative	12	A				101	T(1), B2(1)	P(1)
	14	7487		+	38	IIA	13	50	5	0		2	A				50		P(1)
	15	7495		+	35	IIB	14	>90	40	2+	negative	9	A				26
	16	7500		+	40	IIIC	10	> 90	40	0		5	A				29
	17	7521		?	34	IIB		>95	20-30	2+	negative	6	A				18		G(1)
	18	7532		+	32	I	11	90	30	1+		5	A			Y	17		G(1)
	19	7563		-	29	IIIA	11	20-40	0	1+		9	A				1284	B1(5), B2(1)	G(1)
	20	7565		?	38	I	14	80-90	80-90	0		6	A				1296	B1(2)	G(1)
	21	7570		+	38	IIB	14	> 90	0	0		11	A			Y	25
	22	7589		+	38	I	12	>95	>95	0		7	A				28		P(1)
	23	7592		+	37	IIA	12	95	<10	0		6	A				29	T(1)
	24	7696		+	33	IIA	15	70-80	70-80	0		11	A				111	B2(1)	P(1), G(1)
	25	7738		+	40	IIIA	14	>90	10-20	2+	negative	6	A				40
	26	7823		+	36	IIIC	13	>90	>90	1+		9	A				43		P(2)
	27	7887		+	40	IIA	14	>90	>90	2+	negative	4	A				41
	28	7898		+	39	I	11	60	80	0		9	A			Y	48	T(1)	P(1)
	29	7928		+	40	IIA	11	>90	10-15	1+		4	A				22		P(2)
	30	7934		+	39	IIA	13	90	30-40	1+	negative	2	A				28		P(1), G(1)
	31	8005		+	36	IIB	14	80-90	50-60	0		5	A				18	T(1)
	32	8028		?	28	IIIA	12	90	70	0		4	A				72	T(1)	P(1)
	33	8061		+	39	IIIC	13	>95	>95	2+	negative	13	A			Y	47
	34	8068		+	35	IIA	14	>95	40-50	1+		10	A				57
	1	6382	LB/ Her2+ (WES)	?	37	IIIC	13	60	40	3+		7	A				73	T(1)
	2	6641		?	39	I		70	30	2+	positive	20	B				19
	3	6863		?	38	IIIA	13	10-30	<5	3+		8	A				208		P(8)
	4	6874		+	36	IIB	12	10	<1	3+		8	A				33	T(1)
	5	7013		+	31	I	13	85	<10	3+		25	B				76	T(1)
	6	7338		+	39	IIA	11	80	20	3+		9	A				66
	7	7456		-	37	IIIC	12	20	<2	3+		26	B				47	T(1)
	8	7506		?	30	I	13	10	0	3+		7	A				7
	9	7667		?	40	IIA	14	60	10	3+		29	B				45	T(1)
	10	7768		+	29	IIA	12	70-80	<10	2+	positive	30	B			Y	38		G(6)
	11	7769		?	35	IIB	14	80-90	10-20	2+	positive	69	B				212	T(1)	P(1)
	12	7781		?	39	IIB		60-70	20-30	3+	positive	45	B				67		P(1)
	13	7883		?	39	IV	12	70-80	30-40	3+		60	B				36	T(1)	P(1)
	14	7892		?	28	I	15	80-90	70-80	3+		13	A				37	T(1)
	15	7942		+	28	IIA	13	50-60	<5	3+		44	B			Y	1237	T(1), B1(1), B2(1)	P(1), G(1)
	16	7986		+	31	IV	13	30-40	0	3+		12	A				112
	17	7989		+	40	IIIA	13	80-90	10-20	1+	positive	50	B				14
	18	7995		+	41	IIB	14	>90	50-60	3+		4	A				84		P(1)
	1	6513	LB/ Her2- (WES)	?	40	IIIC	14	>90	70	0		16	B				82		P(1)
	2	6521		?	36	IIA	15	>90	0	1+		16	B				25		G(1)
	3	6627		?	33	IIA		70-80	30-40	0		19	B				36
	4	7048		?	40	IV		>90	40-60	1+		22	B				51		G(1)
	5	7057		+	38	IIIA	12	80-90	20-30	1+			B				91		P(1)
	6	7414		+	38	IIB	11	>95	80-90	0		15	B				17
	7	7588		?	36	IIA	12	>95	>95	0		19	B				26
	8	7604		+	31	IIB	14	>90	>90	2+	negative	14	B				40
	9	7669		?	33	IIA		>90	10-20	0		33	B				56		G(1)
	10	7884		+	38	I	15	90-95	20-30	1+		16	B				31
	11	7941		?	40	IIIC	13	95-100	10-30	0		23	B				54		G(1)
	12	7975		+	30	IIA	13	>90	< 5	2+	negative	19	B				31		G(3)
	13	7980		+	39	IIIA	13	80	50	1+		15	B				74	T(1), B1(1)
	1	6363	TN (WES)	?	36	IIA		0	<5	1+		20	B				48	T(1)	P(1)
	2	6423		+	40	IIIC	14	0	repeat	0		52	B	n	n		121	T(1)
	3	6502		+	32	IIA	11	0	<5	0		5	A	p	p	Y	319	T(1)
	4	6759		+	38	IIA	11	0	<5	0		55	B	p	pp	Y	129	T(1)
	5	6913		+	33	IIB	14	0	0	0			B	n	ppp		75
	6	6970		?	38	Recurrent		0	<5	2+		25	B	p	pp		49	T(1)	P(1)
	7	7406		?	37	I	13	<10	0	0		24	B			Y	83	T(1)
	8	7435		-	38	IV	12	0	0	0		26	B	p	n		79	T(1)
	9	7556		+	33	I	12	0	0	0		30	B	p	ppp		76	T(1)
	10	7573		+	39	I	14	0	<5	0		37	B	p	n	Y	97	T(1)
	11	7643		+	25	IIA	14	0	0	0		60	B	n	n		72	T(2)
	12	7703		+	37	IIB	13	0	0	0		62	B	n	n		69	T(1)
	13	7874		+	35	IIA	11	0	0	0		96	B	p	ppp		36	T(1)
	LA, luminal A; LB, luminal B; TN, triple negative; WGS, whole-genome sequencing; WES, whole-exome sequencing; familiar sisters are boldfaced; number within parentheses represent number of mutations sites.

## Sheet: Supp. Table 4
Supplementary Table 4. Subtype-based top genes with somatic mutations.
	Subtype	Her2+ (9)	Luminal A (34)	Luminal B/ Her2+ (20)	Luminal B/ Her2- (14)	Triple negative (13)
	1	PIK3CA (89%)	PIK3CA (38%)	TP53 (55%)	GATA3 (36%)	TP53 (92%)
	2	TP53 (56%)	FLG (26%)	PIK3CA (40%)	MUC17 (21%)	SLITRK6 (31%)
	3	LAMA2 (33%)	KMT2C (24%)	AHNAK (25%)	AIM2 (21%)	PTEN (23%)
	4	-	GATA3 (24%)	-	-	-
	5	-	TP53 (22%)	-	-	-

## Sheet: Supp. Table 5
Supplementary Table 5. Description of non-Taiwanese breast cancer cohorts used for comparison.
	Index	Cohort	Number of EOBC patients	% EOBC	Number of non-EOBC patients	% non-EOBC	Total
	1	Broad	8	11.11	64	88.89	72
	2	MBCproject	53	49.07	55	50.93	108
	3	Metabric	143	7.22	1837	92.78	1980
	4	MSK	309	17.7	1437	82.3	1746
	5	Sanger	14	14	86	86	100
	6	TCGA	73	8.67	769	91.33	842
	7	EOBC_TW	90	100	-		90
		All cohorts	690	13.97	4248	86.03	4938

## Sheet: Supp. Table 6
Supplementary Table 6. Differentially mutated genes in pooled EOBC and pooled non-EOBC of external cohorts.
		Number of EOBC patients with mutations	Total number of EOBC patients analysed	%EOBC patients with mutations	Number of non-EOBC patients with mutations	Total number of non-EOBC patients analysed	%EOBC patients with mutations	P-value (Derived from one-sided Fisher Exact Test)	Group with higher frequency	Q-value (Derived from Benjamini-Hochberg Procedure)
	PIK3CA	152	600	25.33	1670	4248	39.31	8.26174e-12	non-EOBC	1.54924e-07
	CDH1	28	600	4.67	565	4248	13.3	1.91905e-11	non-EOBC	1.7993e-07
	MAP3K1	22	600	3.67	405	4248	9.53	1.41737e-07	non-EOBC	0.000885948
	TP53	249	600	41.5	1396	4248	32.86	2.19268e-05	EOBC	0.102793
	KMT2C	33	600	5.5	424	4248	9.98	0.000132123	non-EOBC	0.495515
	GATA3	102	600	17	495	4248	11.65	0.000206132	EOBC	0.64423
	ESR1	41	457	8.97	122	2411	5.06	0.00118857	EOBC	2.78601

## Sheet: Supp. Table 7
Supplementary Table 7. Copy number variations in different cytobands by subtype.
	Cytoband	Her2+	Luminal A	Luminal B/ Her2+	Luminal B/ Her2-	Triple negative	#Proto oncogenes	Proto oncogenes	#Tumor suppressor genes	Tumor suppressor genes
	17q12	1	0	1	0	0	3	MLLT6, TBC1D3, TAF15	0
	17q25.1	1	-1	0	0	0	0		0
	20q13.32	0	1	1	0	1	1	GNAS	0
	11q13.4	0	1	0	1	0	0		0
	6p22.1	0	1	0	1	0	1	TRIM27	0
	12q15	0	1	0	0	0	1	MDM2	0
	13q34	0	1	0	0	0	1	MCF2L	1	ING1
	15q26.3	0	1	0	0	0	0		0
	1q32.2	0	1	0	0	0	0		0
	2p16.3	0	1	0	0	0	0		0
	4q21.1	0	1	0	0	0	0		0
	8p11.23	0	1	0	0	0	0		0
	8q23.2	0	1	0	0	0	0		0
	17q21.2	0	1	0	0	-1	1	RARA	0
	11q14.1	0	0	1	0	0	0		1	KCTD21
	17q23.1	0	0	1	0	0	0		0
	12q24.33	0	0	0	1	0	0		0
	15q21.2	0	0	0	1	0	0		0
	17q22	0	0	0	1	0	2	TRIM37, HLF	0
	8p11.22	0	0	0	1	0	0		0
	8q13.2	0	0	0	1	0	0		0
	12p13.31	0	0	0	0	1	0		0
	13q33.2	0	0	0	0	1	0		0
	17q25.3	0	0	0	0	1	2	RNF213, ASPSCR1	0
	19q12	0	0	0	0	1	0		0
	1q21.3	0	0	0	0	1	1	MLLT11	0
	2p14	0	0	0	0	1	0		0
	2q32.2	0	0	0	0	1	0		1	PMS1
	3q29	0	0	0	0	1	0		0
	5p15.33	0	0	0	0	1	0		1	SDHA
	7q34	0	0	0	0	1	0		0
	8q24.13	0	0	0	0	1	1	FAM83A	1	MTSS1
	11p15.5	0	-1	-1	-1	0	1	HRAS	0
	17p13.3	0	-1	0	-1	0	0		0
	19p13.2	0	-1	0	-1	0	0		0
	11q22.3	0	0	-1	-1	-1	1	PDGFD	1	ATM
	2q11.2	-1	0	0	-1	-1	0		0
	9q31.3	0	0	0	-1	-1	0		0
	18p11.31	0	0	0	-1	0	0		0
	2p21	0	0	0	-1	0	0		1	MSH2
	8p21.3	0	0	0	-1	0	0		3	EPB49, KIAA1967, LZTS1
	13q32.3	0	0	0	-1	0	0		0
	15q14	0	-1	-1	0	0	0		0
	2q23.3	0	-1	-1	0	0	0		0
	3p21.2	0	-1	0	0	-1	0		0
	10p15.2	0	-1	0	0	0	0		0
	14q32.33	0	-1	0	0	0	1	AKT1	0
	16q24.3	0	-1	0	0	0	1	CDT1	0
	18p11.32	0	-1	0	0	0	1	YES1	0
	5q12.1	0	-1	0	0	0	0		0
	7p21.3	0	-1	0	0	0	0		0
	13q13.3	0	0	-1	0	0	0		0
	19p13.3	0	0	-1	0	0	3	FSTL3, SH3GL1, TCF3	2	STK11, DAPK3
	2p11.2	0	0	-1	0	0	0		0
	4p14	0	0	-1	0	0	0		0
	10q26.2	0	0	0	0	-1	0		1	C10orf90
	12q24.31	0	0	0	0	-1	1	BRI3BP	2	SIRT4, CDK2AP1
	16q12.2	0	0	0	0	-1	0		1	RBL2
	4p15.32	0	0	0	0	-1	0		0
	4q33	0	0	0	0	-1	0		0
	13q32.3 showed both increase and decrease among Luminal B/Her2- patients. Oncogenes encoding E3 ubiquitin ligases are highlighted in red.

## Sheet: Supp. Table 8
Supplementary Table 8. Overlap in CNV regions between sisters 7768 and 7942.
	Cytoband	11q14.1	17q23.1	20q13.32	2q23.3	11p15.5	11q22.3	13q13.3	15q14	19p13.3
	7768T	1	2	1	1	0	1	1	1	1
	7942T	0	2	1	0	1	1	0	0	1
	#genes	24	25	672	15	4	6	5	11	22
	Cytobands with copy number variations are displayed side by side to show the difference and similarity between the two sisters. Cytobands with increased copy numbers are highlighted in pink (1-fold increase) or red (2-fold increase) color and placed on the left, while those with decreased copy numbers are highlighted in blue color (all have 1-fold decrease) and placed on the right. ‘0’ means no c…
